# Supplementary material for: In Vitro Replication Inhibitory Activity of Xanthorrhizol against Severe Acute Respiratory Syndrome Coronavirus 2
Source: Biomedicines. 2021 Nov 19;9(11):1725. doi: 10.3390/biomedicines9111725 (PMC8615586; doi:10.3390/biomedicines9111725)
Supplement: Supplementary file 1 [file biomedicines-09-01725-s001.zip]

Archive with 1 entries (1 files):
- biomedicines-1457279-supplementary.pdf
